# Supplementary material for: Deaths among Wild Birds during Highly Pathogenic Avian Influenza A(H5N8) Virus Outbreak, the Netherlands
Source: Emerg Infect Dis. 2017 Dec;23(12):2050–4. doi: 10.3201/eid2312.171086 (PMC5708256; doi:10.3201/eid2312.171086)
Supplement: Technical Appendix 1 — Overview of organizations and authorities that provided data for analysis of wild bird deaths and a full species account of reported cases of avian deaths during an outbreak of highly pathogenic avian influenza A virus subtype H5N8, the Netherlands, November 2016–January 2017. [file 17-1086-Techapp-s1.xlsx]

## Sheet: TechApp1 Table 1
Article DOI: https://doi.org/10.3201/eid2312.171086
Technical Appendix 1 Table 1. Overview of organizations and authorities that provided data for wild bird mortality analysis in the Netherlands.
Authority	Region	Data type
Sovon*	National	Public reports of dead birds
Waarneming.nl†	National	Public reports of dead birds
DWHC‡	National	Public reports of dead birds
NVWA§	National	Public reports of dead birds
Rijkswaterstaat¶	Markermeer, Randmeren	Counts of removed carcasses
HHNK#	Noord-Holland	Counts of removed carcasses
Wetterskip Fryslân**	Friesland	Counts of removed carcasses
Natuurmonumenten††	Texel, Zeeland	Counts of removed carcasses
Staatsbosbeheer‡‡	Ijsselmeer	Counts of removed carcasses
Municipalities	Local	Public reports of dead birds
Animal rescue centers	Local	Public reports of dead birds
*Dutch Centre for Field Ornithology. †Web site of Nature Information Foundation. ‡Dutch Wildlife Health Centre. §Netherlands Food and Consumer Product Safety Authority. ¶Department of Waterways and Public Works. #Water board Hollands Noorderkwartier. **Water board for Friesland. ††Society for Preservation of Nature Monuments in the Netherlands. ‡‡Dutch government organization for forestry and the…

## Sheet: TechApp1 Table 2
Article DOI: https://doi.org/10.3201/eid2312.171086
Technical Appendix 1 Table 2 . Full species account of reported wild bird mortality during the H5N8 outbreak between November 1, 2016 and January 31, 2017 in the Netherlands. Population size represents the estimated lowest and highest maximum number of individuals wintering in the Netherlands, based on census data for 2009–2014 from Sovon. The number of HPAI positive cases is presented as the num…
						HPAI positive
Avian family	Common name	Scientific name	Population size	Peak	Carcasses	OIE report	Incidents
Anatidae	Tundra bean goose	Anser serrirostris	210000–310000	Dec-Jan	5		0 / 2
	Pink-footed goose	Anser brachyrhynchus	17000–42000	Oct-Nov	3
	Greylag goose	Anser anser	520000–580000	Nov-Dec	52	2
	Greater white-fronted goose	Anser albifrons	820000–970000	Jan	10	1
	Canada goose	Branta canadensis	36000–46000	Sep-Nov	5
	Brant goose	Branta bernicla	77000–100000	Apr-May	3
	Barnacle goose	Branta leucopsis	660000–860000	Feb	6
	domestic goose				9
	goose unidentified				119		4 / 16
	Mute swan	Cygnus olor	41000–46000	Sep-Jan	54	6	1* / 4
	Bewick's swan	Cygnus bewickii	7600–11000	Dec-Jan	1
	swan unidentified				246		5 / 26
	Egyptian goose	Alopochen aegyptiaca	39000–46000	Sep	6
	Common shelduck	Tadorna tadorna	130000–180000	Aug-Nov	19	1
	Gadwall	Anas strepera	77000–99000	Sep	16		0 / 1
	Eurasian wigeon	Anas penelope	680000–920000	Nov-Jan	2511	59	18 / 18
	Mallard	Anas platyrhynchos	520000–600000	Jan	114		1 / 3
	Northern shoveler	Anas clypeata	21000–32000	Oct-Nov	2
	Northern pintail	Anas acuta	17000–38000	Oct-Jan	2
	Common teal	Anas crecca	80000–110000	Nov	19	1	0 / 1
	Common pochard	Aythya ferina	50000–77000	Oct-Dec	42		0 / 1
	Tufted duck	Aythya fuligula	190000–230000	Nov-Jan	2633	21	9* / 11
	Greater scaup	Aythya marila	42000–130000	Dec-Feb	4
	Common eider	Somateria mollissima	52000–110000	Jan	40		1 / 1
	Common scoter	Melanitta nigra	12000–59000	Jan	5
	Long-tailed duck	Clangula hyemalis	very small number		1
	Common merganser	Mergus merganser	4600–23000	Dec-Feb	1
	Red-breasted merganser	Mergus serrator	8500–12000	Dec-Jan	1
	domestic duck				1		0 / 1
	duck unidentified				1188		10 / 46
	waterfowl unidentified				208	173	4 / 6
Podicipedidae	Little grebe	Tachybaptus ruficollis	4600–6100	Sep-Jan	8
	Great crested grebe	Podiceps cristatus	27000–33000	Sep	23	3	3 / 5
Ardeidae	Eurasian bittern	Botaurus stellaris	small number		3		0 / 1
	Grey heron	Ardea cinerea	16000–18000	Sep	57		0 / 3
	Great egret	Ardea alba	3400–6700	Oct-Nov	9		0 / 1
	heron unidentified				96		0 / 8
Phalacrocoracidae	Great cormorant	Phalacrocorax carbo	47000–52000	Sep-Oct	49		1 / 2
	European shag	Phalacrocorax aristotelis	very small number		1
Rallidae	Water rail	Rallus aquaticus	rather small number		13
	Common moorhen	Gallinula chloropus	22000–32000	Nov-Jan	56		0 / 3
	Common coot	Fulica atra	330000–440000	Dec-Feb	210	1	1 / 6
Scolopacidae	Eurasian oystercatcher	Haematopus ostralegus	180000–210000	Aug-Oct	5
	Northern lapwing	Vanellus vanellus	560000–710000	Nov	5
	Grey plover	Pluvialis squatarola	70000–71000	May	1
	Eurasian woodcock	Scolopax rusticola	rather small number		54		0 / 1
	Jack snipe	Lymnocryptes minimus	rather small number		3
	Common snipe	Gallinago gallinago	rather large number		8
	Whimbrel	Numenius phaeopus	rather small number		1
	Eurasian curlew	Numenius arquata	180000–220000	Aug-Feb	10
	Common redshank	Tringa totanus	34000–56000	Jul	1
	Wood sandpiper	Tringa glareola	small number		1
	Sanderling	Calidris alba	18000–27000	May & Sep	2
	Little stint	Calidris minuta	very small number		1
	Dunlin	Calidris alpina	340000–510000	Oct-Nov	2
	Ruff	Philomachus pugnax	6500	Mar-Apr	1
	shorebird unidentified				8		0 / 1
Laridae	Black-legged kittiwake	Rissa tridactyla	large number		4
	Black-headed gull	Chroicocephalus ridibundus	380000–660000	Sep & Mar	232	3	2 / 3
	Mew gull	Larus canus	210000–480000	Jan	31	2	1 / 2
	Great black-backed gull	Larus marinus	7400–13000	Sep-Oct	78	2	5 / 5
	Glaucous gull	Larus hyperboreus	very small number		15
	European herring gull	Larus argentatus	110000–180000	Jan-Feb	47		1 / 4
	Lesser black-backed gull	Larus fuscus	very large number	summer	4	1	1 / 1
	Caspian gull	Larus cachinnans	very small number		1		0 / 1
	Yellow-legged gull	Larus michahellis	very small number		1		0 / 1
	gull unidentified				285	15	2 / 11
Accipitridae	Eurasian sparrowhawk	Accipiter nisus	rather small number		12		0 / 1
	Northern goshawk	Accipiter gentilis	rather small number		9
	Hen harrier	Circus cyaneus	small number		4
	White-tailed eagle	Haliaeetus albicilla	32–41	Nov-Mar	1	1	1 / 1
	Common buzzard	Buteo buteo	rather large number		86	1	3 / 14
	hawk unidentified				7		0 / 1
Falconidae	Common kestrel	Falco tinnunculus	rather small number		4
	Merlin	Falco columbarius	small number		1
	Peregrine falcon	Falco peregrinus	360–520	Nov-Dec	16	1	3 / 4
	falcon unidentified				2
Corvidae	Eurasian jay	Garrulus glandarius	large number		3
	Eurasian magpie	Pica pica	large number		27	1	2 / 4
	Western jackdaw	Coloeus monedula	very large number		16
	Carrion crow	Corvus corone	very large number		9
	Rook	Corvus frugilegus	large number		2
	Common raven	Corvus corax	very small number		1
	corvid unidentified				30	1	1 / 6
Aves indet.	bird unidentified				4708		4 / 28
Grand total					13590	296	84 / 255
*Population size represents the estimated lowest and highest maximum number of individuals wintering in the Netherlands, based on census data for 2009–2014 from Sovon. The number of HPAI positive cases is presented as the number reported in the Netherlands in reports of the International Organization of Animal Health (OIE) and the number of positive incidents versus the number of incidents tested…
†One mute swan and one tufted duck were infected with HPAIV subtype H5N5.
